# Supplementary material for: Reflectance Spectroscopy as a Novel Tool for Thickness Measurements of Paint Layers
Source: Molecules. 2023 Jun 9;28(12):4683. doi: 10.3390/molecules28124683 (PMC10301771; doi:10.3390/molecules28124683)
Supplement: Supplementary file 1 [file molecules-28-04683-s001.zip]

Archive with 1 entries (1 files):
- molecules-2409663-supplementary.pdf
